# Supplementary material for: Force-triggered rapid microstructure growth on hydrogel surface for on-demand functions
Source: Nat Commun. 2022 Oct 20;13:6213. doi: 10.1038/s41467-022-34044-8 (PMC9585076; doi:10.1038/s41467-022-34044-8)
Supplement: Supplementary file 6 — Source Data [file 41467_2022_34044_MOESM6_ESM.xlsx]

## Sheet: Fig 2
Fig 2c
	Indentation depth/μm	Microstructure height/μm			Ave	SD		Microstructure diameter/μm			Ave	SD
	100	6.604	6.262	6.244	6.37	0.20285		582.445	553.509	578.814	571.589	15.7629
	300	10.137	11.518	11.332	10.9957	0.74942		559.956	572.634	574.648	569.079	7.96495
	500	20.375	21.621	21.539	21.1783	0.696914		579.667	588.421	587.642	585.243	4.84493
	700	31.717	28.192	29.436	29.7817	1.78774		575.432	578.324	586.537	580.098	5.76105
	1000	63.191	64.479	65.269	64.313	1.0489		610.235	602.697	580.048	597.66	15.7112
Fig 2d
	Indenter diameter/μm	Microstructure diameter/μm			Ave	SD		Microstructure height/μm			Ave	SD
	84	93	103	90	95.3333	6.80686		50.11	50.485	52.14	50.9117	1.08017
	341	376	384	383	381	4.3589		55.344	57.469	55.234	56.0157	1.25982
	568	581	569	578	576	6.245		61.259	58.158	57.635	59.0173	1.95887
	866	887	870	873	876.667	9.07377		55.461	53.429	54.575	54.4883	1.01877

## Sheet: Fig 3a
Fig 3a
Samples	1-(S1/S0)			Ave	SD
NIPAm-1.0M	0.686	0.699	0.69	0.691667	0.00665833
AAc-1.0M	0.48	0.504	0.509	0.497667	0.0155027
NaSS-1.0M	0.467	0.459	0.451	0.459	0.008
NaAMPS-1.0M	0.80271	0.805665	0.796599	0.801658	0.00462365
MPTC-1.0M	0.572	0.586	0.621	0.593	0.0252389

## Sheet: Fig 3b
Fig 3b
	Wavenubmer/cm-1	Normalized Abs of virgin sample	Normalized Abs of stretched sample
	6000	0.00189	0.000418958
	6000.48	0.00193	0.000530351
	6000.96	0.00198	0.000669189
	6001.45	0.00205	0.000828637
	6001.93	0.00214	0.000996676
	6002.41	0.00225	0.00115
	6002.89	0.00235	0.00128
	6003.38	0.00242	0.00137
	6003.86	0.00245	0.00142
	6004.34	0.00244	0.00144
	6004.82	0.00241	0.00145
	6005.3	0.00237	0.00145
	6005.79	0.00232	0.00145
	6006.27	0.00229	0.00144
	6006.75	0.00225	0.00142
	6007.23	0.00221	0.0014
	6007.71	0.00217	0.00141
	6008.2	0.00216	0.00144
	6008.68	0.00216	0.00151
	6009.16	0.00219	0.0016
	6009.64	0.00224	0.00171
	6010.12	0.00231	0.00181
	6010.61	0.00238	0.00191
	6011.09	0.00244	0.00198
	6011.57	0.00249	0.00202
	6012.05	0.00251	0.00203
	6012.54	0.0025	0.00198
	6013.02	0.00246	0.00189
	6013.5	0.00238	0.00177
	6013.98	0.00228	0.00164
	6014.46	0.00217	0.00151
	6014.95	0.00209	0.00143
	6015.43	0.00208	0.0014
	6015.91	0.00212	0.00144
	6016.39	0.00223	0.00152
	6016.87	0.00238	0.00163
	6017.36	0.00253	0.00172
	6017.84	0.00269	0.00176
	6018.32	0.00283	0.00181
	6018.8	0.00296	0.00187
	6019.28	0.00309	0.00193
	6019.77	0.0032	0.00197
	6020.25	0.00329	0.00197
	6020.73	0.00332	0.00191
	6021.21	0.00331	0.00179
	6021.7	0.00326	0.00164
	6022.18	0.0032	0.0015
	6022.66	0.00315	0.00139
	6023.14	0.00313	0.00134
	6023.62	0.00316	0.00135
	6024.11	0.00322	0.00142
	6024.59	0.00332	0.00153
	6025.07	0.00346	0.00164
	6025.55	0.0036	0.00176
	6026.03	0.00374	0.00185
	6026.52	0.00384	0.00191
	6027	0.00387	0.00193
	6027.48	0.00384	0.00191
	6027.96	0.00374	0.00183
	6028.44	0.0036	0.00169
	6028.93	0.00343	0.00152
	6029.41	0.00327	0.00133
	6029.89	0.00315	0.00116
	6030.37	0.00307	0.00103
	6030.86	0.00306	0.000949618
	6031.34	0.00312	0.000925888
	6031.82	0.00325	0.00103
	6032.3	0.00344	0.00123
	6032.78	0.00367	0.00146
	6033.27	0.00392	0.00168
	6033.75	0.00414	0.00186
	6034.23	0.00432	0.00199
	6034.71	0.00444	0.00203
	6035.19	0.0045	0.002
	6035.68	0.00452	0.00189
	6036.16	0.0045	0.00173
	6036.64	0.00445	0.00154
	6037.12	0.00438	0.00135
	6037.6	0.00429	0.00118
	6038.09	0.00421	0.00103
	6038.57	0.00415	0.000914958
	6039.05	0.00413	0.000837359
	6039.53	0.00414	0.000798004
	6040.02	0.0042	0.000794992
	6040.5	0.0043	0.000832726
	6040.98	0.00443	0.000906938
	6041.46	0.00456	0.001
	6041.94	0.00468	0.00109
	6042.43	0.00476	0.00116
	6042.91	0.0048	0.00117
	6043.39	0.00478	0.00113
	6043.87	0.00467	0.00105
	6044.35	0.00449	0.000928707
	6044.84	0.00426	0.00078534
	6045.32	0.00401	0.000643753
	6045.8	0.00377	0.000524189
	6046.28	0.00356	0.00044178
	6046.77	0.00339	0.000405367
	6047.25	0.00325	0.000417015
	6047.73	0.00312	0.000471124
	6048.21	0.00299	0.00055383
	6048.69	0.00287	0.000655058
	6049.18	0.00275	0.000728718
	6049.66	0.00266	0.000720865
	6050.14	0.00259	0.000700332
	6050.62	0.00257	0.000666266
	6051.1	0.00259	0.000626703
	6051.59	0.00266	0.000599259
	6052.07	0.00275	0.000602737
	6052.55	0.00285	0.000643486
	6053.03	0.00293	0.000713062
	6053.52	0.003	0.000792344
	6054	0.00303	0.000857382
	6054.48	0.00301	0.000886351
	6054.96	0.00295	0.000867633
	6055.44	0.00285	0.000804873
	6055.93	0.00273	0.000716683
	6056.41	0.00262	0.000635004
	6056.89	0.00255	0.000586946
	6057.37	0.00254	0.000586822
	6057.85	0.00258	0.00063451
	6058.34	0.00268	0.000714019
	6058.82	0.00282	0.000801849
	6059.3	0.00298	0.000877583
	6059.78	0.00316	0.000932363
	6060.26	0.00336	0.000972718
	6060.75	0.00358	0.00101
	6061.23	0.00382	0.00107
	6061.71	0.00406	0.00115
	6062.19	0.00427	0.00126
	6062.68	0.00441	0.00137
	6063.16	0.00446	0.00146
	6063.64	0.00443	0.0015
	6064.12	0.00434	0.00147
	6064.6	0.00422	0.00136
	6065.09	0.0041	0.00119
	6065.57	0.004	0.000980815
	6066.05	0.00393	0.000785255
	6066.53	0.0039	0.000644842
	6067.01	0.00393	0.000590475
	6067.5	0.00401	0.000626873
	6067.98	0.00414	0.000732112
	6068.46	0.00428	0.000864371
	6068.94	0.00441	0.000974232
	6069.42	0.00446	0.0011
	6069.91	0.00443	0.00116
	6070.39	0.00432	0.00117
	6070.87	0.00415	0.00113
	6071.35	0.00395	0.0011
	6071.84	0.00374	0.00108
	6072.32	0.00353	0.00108
	6072.8	0.00329	0.00107
	6073.28	0.00304	0.00103
	6073.76	0.00276	0.000961073
	6074.25	0.0025	0.000866768
	6074.73	0.00229	0.000769931
	6075.21	0.00218	0.000717992
	6075.69	0.00216	0.000733243
	6076.17	0.0022	0.000816737
	6076.66	0.00226	0.000956737
	6077.14	0.0023	0.00113
	6077.62	0.0023	0.0013
	6078.1	0.00223	0.00144
	6078.59	0.00213	0.00152
	6079.07	0.002	0.00153
	6079.55	0.00186	0.00147
	6080.03	0.00172	0.00136
	6080.51	0.00161	0.00122
	6081	0.00155	0.00105
	6081.48	0.00156	0.000919826
	6081.96	0.00166	0.000836985
	6082.44	0.00183	0.0008041
	6082.92	0.00204	0.000803761
	6083.41	0.00225	0.000811483
	6083.89	0.00245	0.000808174
	6084.37	0.00263	0.000789857
	6084.85	0.00281	0.000767533
	6085.33	0.00302	0.000759035
	6085.82	0.00325	0.000778413
	6086.3	0.00348	0.000827888
	6086.78	0.00368	0.000898081
	6087.26	0.00382	0.000950251
	6087.75	0.00386	0.00096905
	6088.23	0.00384	0.000951208
	6088.71	0.00378	0.00090456
	6089.19	0.00374	0.000843931
	6089.67	0.00375	0.000785444
	6090.16	0.00382	0.000742444
	6090.64	0.00392	0.000722243
	6091.12	0.00405	0.000721151
	6091.6	0.00417	0.000732189
	6092.08	0.00428	0.000756571
	6092.57	0.00438	0.000790042
	6093.05	0.00443	0.000821456
	6093.53	0.00443	0.000851085
	6094.01	0.00437	0.000868166
	6094.5	0.00425	0.000865178
	6094.98	0.00408	0.000846575
	6095.46	0.00393	0.000826486
	6095.94	0.0038	0.000823355
	6096.42	0.00374	0.000847564
	6096.91	0.00374	0.00089617
	6097.39	0.00379	0.000955521
	6097.87	0.00387	0.00101
	6098.35	0.004	0.00104
	6098.83	0.00418	0.00103
	6099.32	0.00442	0.001
	6099.8	0.00472	0.000955205
	6100.28	0.00505	0.000906849
	6100.76	0.00539	0.000860375
	6101.24	0.00571	0.00081932
	6101.73	0.00601	0.000787722
	6102.21	0.0063	0.000768475
	6102.69	0.0066	0.000764892
	6103.17	0.00693	0.000780884
	6103.66	0.0073	0.000813637
	6104.14	0.0077	0.00084668
	6104.62	0.00812	0.00086761
	6105.1	0.00855	0.000873236
	6105.58	0.00901	0.00087034
	6106.07	0.00953	0.000871421
	6106.55	0.01012	0.000887722
	6107.03	0.01078	0.000923077
	6107.51	0.01149	0.000971664
	6107.99	0.01219	0.00102
	6108.48	0.01284	0.00104
	6108.96	0.01342	0.00103
	6109.44	0.01391	0.000998405
	6109.92	0.01432	0.000949197
	6110.4	0.01466	0.00090751
	6110.89	0.01495	0.000886544
	6111.37	0.01523	0.000888961
	6111.85	0.0155	0.000907517
	6112.33	0.01581	0.000933046
	6112.82	0.01616	0.000958842
	6113.3	0.01658	0.000976683
	6113.78	0.01706	0.000979772
	6114.26	0.01757	0.000965127
	6114.74	0.0181	0.00093166
	6115.23	0.0186	0.000884838
	6115.71	0.01909	0.000837888
	6116.19	0.01956	0.000736178
	6116.67	0.02006	0.000592645
	6117.15	0.0206	0.000496888
	6117.64	0.02118	0.000452579
	6118.12	0.0218	0.000451429
	6118.6	0.02241	0.000473888
	6119.08	0.023	0.000496402
	6119.56	0.02356	0.000501911
	6120.05	0.0241	0.000489521
	6120.53	0.02466	0.000476969
	6121.01	0.02528	0.000492147
	6121.49	0.02597	0.000561193
	6121.98	0.02675	0.00069666
	6122.46	0.02759	0.000891324
	6122.94	0.0285	0.00113
	6123.42	0.02944	0.00141
	6123.9	0.0304	0.0017
	6124.39	0.03138	0.002
	6124.87	0.03237	0.00233
	6125.35	0.03337	0.0027
	6125.83	0.03438	0.00311
	6126.31	0.03541	0.00357
	6126.8	0.03646	0.00404
	6127.28	0.03756	0.00453
	6127.76	0.03869	0.00501
	6128.24	0.03984	0.00547
	6128.73	0.04099	0.00589
	6129.21	0.04212	0.00628
	6129.69	0.04321	0.00662
	6130.17	0.04426	0.00692
	6130.65	0.04532	0.00719
	6131.14	0.04642	0.00745
	6131.62	0.04762	0.00774
	6132.1	0.04894	0.00808
	6132.58	0.0504	0.00846
	6133.06	0.05199	0.00889
	6133.55	0.05368	0.00932
	6134.03	0.05542	0.00974
	6134.51	0.05719	0.01012
	6134.99	0.05897	0.01047
	6135.48	0.06074	0.01078
	6135.96	0.06249	0.01107
	6136.44	0.0642	0.01133
	6136.92	0.06588	0.01155
	6137.4	0.0675	0.01173
	6137.89	0.06906	0.01187
	6138.37	0.07058	0.01199
	6138.85	0.07207	0.0121
	6139.33	0.07356	0.01226
	6139.81	0.07506	0.01246
	6140.3	0.07661	0.01273
	6140.78	0.07822	0.01304
	6141.26	0.07991	0.01341
	6141.74	0.08169	0.01381
	6142.22	0.08357	0.01425
	6142.71	0.08553	0.01474
	6143.19	0.08751	0.01526
	6143.67	0.08948	0.01579
	6144.15	0.09135	0.01632
	6144.64	0.09311	0.01683
	6145.12	0.09474	0.0173
	6145.6	0.09626	0.01775
	6146.08	0.09773	0.0182
	6146.56	0.09917	0.01866
	6147.05	0.10065	0.01915
	6147.53	0.10219	0.0197
	6148.01	0.10382	0.02032
	6148.49	0.10556	0.02101
	6148.97	0.10743	0.02181
	6149.46	0.10946	0.0227
	6149.94	0.11167	0.02369
	6150.42	0.11406	0.02474
	6150.9	0.11662	0.02584
	6151.38	0.11931	0.02697
	6151.87	0.1221	0.02812
	6152.35	0.12494	0.0293
	6152.83	0.12778	0.03052
	6153.31	0.13057	0.03176
	6153.8	0.13329	0.03303
	6154.28	0.1359	0.03429
	6154.76	0.13841	0.03553
	6155.24	0.14086	0.03675
	6155.72	0.1433	0.03793
	6156.21	0.14577	0.03911
	6156.69	0.14833	0.04029
	6157.17	0.15101	0.04149
	6157.65	0.15383	0.04272
	6158.13	0.15676	0.04399
	6158.62	0.1598	0.04531
	6159.1	0.16291	0.04667
	6159.58	0.16607	0.04809
	6160.06	0.16925	0.04953
	6160.54	0.17242	0.05099
	6161.03	0.17556	0.05243
	6161.51	0.17865	0.05386
	6161.99	0.18169	0.05527
	6162.47	0.18464	0.05666
	6162.96	0.18751	0.05804
	6163.44	0.19026	0.0594
	6163.92	0.19291	0.06071
	6164.4	0.19549	0.06197
	6164.88	0.19804	0.06318
	6165.37	0.20065	0.06437
	6165.85	0.20337	0.06558
	6166.33	0.20625	0.06683
	6166.81	0.20929	0.06816
	6167.29	0.21245	0.06958
	6167.78	0.21566	0.07108
	6168.26	0.21885	0.07264
	6168.74	0.22195	0.07424
	6169.22	0.22493	0.07585
	6169.71	0.22775	0.07743
	6170.19	0.23044	0.07895
	6170.67	0.23302	0.08039
	6171.15	0.23551	0.08173
	6171.63	0.23794	0.08302
	6172.12	0.24033	0.08425
	6172.6	0.24269	0.08546
	6173.08	0.245	0.08663
	6173.56	0.2472	0.08777
	6174.04	0.24924	0.08885
	6174.53	0.25109	0.08986
	6175.01	0.25274	0.09079
	6175.49	0.25419	0.09163
	6175.97	0.25547	0.09245
	6176.45	0.25656	0.09344
	6176.94	0.25745	0.09431
	6177.42	0.25811	0.09505
	6177.9	0.25848	0.09565
	6178.38	0.25854	0.09612
	6178.87	0.25828	0.09646
	6179.35	0.2577	0.09665
	6179.83	0.25685	0.0967
	6180.31	0.25576	0.0966
	6180.79	0.25447	0.09635
	6181.28	0.25298	0.09598
	6181.76	0.25129	0.09549
	6182.24	0.24936	0.09489
	6182.72	0.24717	0.09418
	6183.2	0.24468	0.09334
	6183.69	0.24188	0.09234
	6184.17	0.23879	0.09116
	6184.65	0.23542	0.08983
	6185.13	0.23181	0.08837
	6185.62	0.22806	0.08682
	6186.1	0.22421	0.08523
	6186.58	0.2203	0.08362
	6187.06	0.21634	0.08202
	6187.54	0.21235	0.08046
	6188.03	0.20832	0.07895
	6188.51	0.20424	0.07751
	6188.99	0.2001	0.07613
	6189.47	0.19591	0.07479
	6189.95	0.19165	0.07347
	6190.44	0.18734	0.07211
	6190.92	0.183	0.07068
	6191.4	0.17865	0.06917
	6191.88	0.17432	0.0676
	6192.36	0.17004	0.066
	6192.85	0.16583	0.0644
	6193.33	0.1617	0.06284
	6193.81	0.15766	0.06134
	6194.29	0.15372	0.05992
	6194.78	0.14988	0.05859
	6195.26	0.14614	0.05738
	6195.74	0.14248	0.05626
	6196.22	0.1389	0.05523
	6196.7	0.13534	0.05423
	6197.19	0.13177	0.05325
	6197.67	0.12816	0.05223
	6198.15	0.12452	0.05116
	6198.63	0.12087	0.05005
	6199.11	0.11724	0.04888
	6199.6	0.11368	0.04765
	6200.08	0.11021	0.04635
	6200.56	0.10685	0.04496
	6201.04	0.10361	0.04348
	6201.52	0.10049	0.04192
	6202.01	0.09747	0.0403
	6202.49	0.09457	0.03868
	6202.97	0.09175	0.03708
	6203.45	0.08901	0.03555
	6203.94	0.0863	0.03409
	6204.42	0.0836	0.03268
	6204.9	0.08089	0.0313
	6205.38	0.07815	0.0299
	6205.86	0.07539	0.02844
	6206.35	0.0726	0.02688
	6206.83	0.06978	0.02521
	6207.31	0.06696	0.02347
	6207.79	0.06413	0.02168
	6208.27	0.06135	0.0199
	6208.76	0.05865	0.01818
	6209.24	0.05607	0.01656
	6209.72	0.05363	0.01503
	6210.2	0.05134	0.01359
	6210.69	0.04917	0.01221
	6211.17	0.04708	0.0109
	6211.65	0.04502	0.00965
	6212.13	0.04297	0.00848
	6212.61	0.04091	0.00744
	6213.1	0.03885	0.00651
	6213.58	0.03682	0.00571
	6214.06	0.03483	0.00502
	6214.54	0.03292	0.00442
	6215.02	0.03109	0.00386
	6215.51	0.02936	0.00333
	6215.99	0.02772	0.00282
	6216.47	0.02617	0.00234
	6216.95	0.0247	0.00192
	6217.43	0.02331	0.00158
	6217.92	0.022	0.00135
	6218.4	0.02075	0.00126
	6218.88	0.01958	0.00117
	6219.36	0.01849	0.00108
	6219.85	0.01748	0.00104
	6220.33	0.01654	0.001
	6220.81	0.01565	0.000939726
	6221.29	0.0148	0.000854371
	6221.77	0.01398	0.000757819
	6222.26	0.01318	0.00067229
	6222.74	0.0124	0.000612969
	6223.22	0.01165	0.000578919
	6223.7	0.01094	0.000556876
	6224.18	0.01028	0.000532834
	6224.67	0.00967	0.000503081
	6225.15	0.00909	0.000477151
	6225.63	0.00856	0.000470649
	6226.11	0.00811	0.000492595
	6226.6	0.0077	0.00053622
	6227.08	0.00728	0.000593564
	6227.56	0.00685	0.000638309
	6228.04	0.00638	0.00065212
	6228.52	0.00592	0.000633583
	6229.01	0.00546	0.000596726
	6229.49	0.00504	0.000562147
	6229.97	0.00473	0.000547413
	6230.45	0.00453	0.000562328
	6230.93	0.00446	0.000609359
	6231.42	0.00446	0.000686795
	6231.9	0.00449	0.000787139
	6232.38	0.00451	0.000895062
	6232.86	0.0045	0.001
	6233.34	0.00444	0.00109
	6233.83	0.00433	0.00114
	6234.31	0.0042	0.00115
	6234.79	0.00408	0.00114
	6235.27	0.00396	0.00112
	6235.76	0.00384	0.00111
	6236.24	0.00374	0.00113
	6236.72	0.00366	0.00115
	6237.2	0.00359	0.00116
	6237.68	0.00351	0.00114
	6238.17	0.00338	0.00107
	6238.65	0.00322	0.000998776
	6239.13	0.00307	0.000951541
	6239.61	0.00297	0.000964981
	6240.09	0.00293	0.00105
	6240.58	0.00293	0.00117
	6241.06	0.00296	0.00128
	6241.54	0.00299	0.00134
	6242.02	0.00294	0.00131
	6242.5	0.00279	0.00122
	6242.99	0.00258	0.00109
	6243.47	0.00237	0.000982097
	6243.95	0.00224	0.000934633
	6244.43	0.0022	0.000972108
	6244.92	0.00228	0.00108
	6245.4	0.00243	0.00124
	6245.88	0.00262	0.00144
	6246.36	0.0028	0.00163
	6246.84	0.00296	0.0018
	6247.33	0.0031	0.00192
	6247.81	0.0032	0.00198
	6248.29	0.00327	0.002
	6248.77	0.0033	0.00199
	6249.25	0.00331	0.00197
	6249.74	0.00331	0.00197
	6250.22	0.00332	0.00198
	6250.7	0.00334	0.002
	6251.18	0.00335	0.00199
	6251.66	0.00335	0.00196
	6252.15	0.00333	0.00189
	6252.63	0.00331	0.00182
	6253.11	0.00332	0.00178
	6253.59	0.00336	0.0018
	6254.08	0.00344	0.00186
	6254.56	0.00355	0.00193
	6255.04	0.00362	0.00197
	6255.52	0.00361	0.00194
	6256	0.00351	0.00183
	6256.49	0.00335	0.00167
	6256.97	0.00314	0.00147
	6257.45	0.00295	0.00129
	6257.93	0.00279	0.00112
	6258.41	0.00267	0.000985514
	6258.9	0.00259	0.00087651
	6259.38	0.0025	0.000793579
	6259.86	0.00243	0.000735749
	6260.34	0.00238	0.000702764
	6260.83	0.00238	0.000692201
	6261.31	0.00243	0.000698367
	6261.79	0.0025	0.00071434
	6262.27	0.00258	0.000735089
	6262.75	0.00266	0.000761247
	6263.24	0.00272	0.000796185
	6263.72	0.00277	0.000837857
	6264.2	0.00279	0.000877961
	6264.68	0.00278	0.000907888
	6265.16	0.0027	0.000922768
	6265.65	0.00257	0.000921838
	6266.13	0.00241	0.000922421
	6266.61	0.00227	0.000945965
	6267.09	0.00222	0.001
	6267.57	0.00226	0.00108
	6268.06	0.00237	0.00116
	6268.54	0.00248	0.00121
	6269.02	0.00257	0.00122
	6269.5	0.00262	0.00123
	6269.99	0.00262	0.00127
	6270.47	0.00263	0.00136
	6270.95	0.00267	0.0015
	6271.43	0.00275	0.00168
	6271.91	0.00287	0.00185
	6272.4	0.00297	0.00198
	6272.88	0.00303	0.00203
	6273.36	0.00303	0.00201
	6273.84	0.00299	0.00194
	6274.32	0.00291	0.00185
	6274.81	0.00283	0.00175
	6275.29	0.00275	0.00169
	6275.77	0.0027	0.00167
	6276.25	0.00267	0.0017
	6276.74	0.00268	0.00177
	6277.22	0.00274	0.00186
	6277.7	0.00285	0.00196
	6278.18	0.00299	0.00206
	6278.66	0.00311	0.00213
	6279.15	0.00316	0.00217
	6279.63	0.00314	0.00218
	6280.11	0.00306	0.0022
	6280.59	0.00296	0.00223
	6281.07	0.00286	0.00225
	6281.56	0.00281	0.00225
	6282.04	0.00281	0.0022
	6282.52	0.00284	0.00207
	6283	0.00287	0.00189
	6283.48	0.00288	0.00168
	6283.97	0.00288	0.00148
	6284.45	0.00287	0.00134
	6284.93	0.00287	0.00131
	6285.41	0.0029	0.00139
	6285.9	0.00296	0.00155
	6286.38	0.00303	0.00174
	6286.86	0.00311	0.00191
	6287.34	0.00316	0.00201
	6287.82	0.00321	0.00204
	6288.31	0.00325	0.00199
	6288.79	0.00327	0.0019
	6289.27	0.00324	0.00178
	6289.75	0.00318	0.00164
	6290.23	0.00309	0.0015
	6290.72	0.003	0.00137
	6291.2	0.00293	0.00127
	6291.68	0.0029	0.00119
	6292.16	0.00291	0.00115
	6292.65	0.00294	0.00112
	6293.13	0.00297	0.00111
	6293.61	0.00294	0.0011
	6294.09	0.00283	0.00109
	6294.57	0.00268	0.0011
	6295.06	0.00251	0.00111
	6295.54	0.00234	0.00114
	6296.02	0.00217	0.00117
	6296.5	0.00202	0.00118
	6296.98	0.00189	0.00114
	6297.47	0.00178	0.00104
	6297.95	0.00166	0.000893942
	6298.43	0.00154	0.000731649
	6298.91	0.00144	0.000581066
	6299.39	0.00134	0.000463027
	6299.88	0.00123	0.000381783

## Sheet: Fig 3c
Fig 3c
	Samples	Height/um			Ave	SD			Diameter/um			Ave	SD
	Water (control)	21.109	21.901	20.451	21.1537	0.726031			442.799	433.955	448.937	441.897	7.53162
	NIPAm-1.0M	52.855	57.331	59.259	56.4817	3.2854			561.784	530.879	583.29	558.651	26.3456
	AAc-1.0M	37.913	44.014	33.616	38.5143	5.22502			543.616	523.866	519.478	528.987	12.8579
	NaSS-1.0M	38.314	32.958	37.109	36.127	2.80979			516.68	508.694	515.989	513.788	4.42475
	NaAMPS-1.0M	81.703	83.349	78.865	81.3057	2.26825			485.408	544.705	535.052	521.722	31.8168
	MPTC-1.0M	40.023	38.859	35.357	38.0797	2.42866			554.356	571.75	551.51	559.205	10.9568

## Sheet: Fig 3d
Fig 3d
		25度			Ave	SD	45度			Ave	SD
	Height/um	62.463	63.245	62.029	62.579	0.616243	53.228	52.435	53.698	53.1203	0.638347
		25度			Ave	SD	45度			Ave	SD
	Height/um	62.225	62.127	62.59	62.314	0.243994	51.255	51.916	50.228	51.133	0.850587
	pH value	Height/um			Ave	SD
	2	30.508	30.905	28.725	30.046	1.16111
	10	45.023	45.614	48.035	46.224	1.59597
	2	27.977	28.066	28.297	28.1133	0.165168
	10	46.346	46.281	48.073	46.9	1.01637

## Sheet: Fig 6d
Fig 6d
Droplet volume/ul	Smooth surface-transport velocity (mm/s)									ave	sd		Vertical pattern-transport velocity (mm/s)									ave	sd			Horizontal pattern-transport velocity (mm/s)									ave	sd
	1			2			3						1			2			3							1			2			3
2	0	0	0	0	0	0	0	0	0	0	0	2	30.9	45.333	0.681623	27.987	30	0.9329	29.199	32.4	0.901204	0.838575	0.136846		2			0			0			0
5	0	0	0	0	0	0	0	0	0	0	0	5	31.559	2.933	10.76	31.019	2.8	11.078	31.866	3.067	10.39	10.7426	0.344348		5			0			0			0
10	0	0	0	0	0	0	0	0	0	0	0	10	26.921	0.933	28.8542	18.893	0.6	31.4883	29.202	1.067	27.3683	29.237	2.0865		10			0			0			0
13	30.034	2.53	11.8711	30.144	2.4	12.56	30.159	2.47	12.2101	12.2138	0.344441	13	31.688	0.933	33.9636	32.56	0.933	34.8982	29.7	0.733	40.5184	36.4601	3.54558		13	28.107	2.8	10.0382	28.392	3	9.464	28.479	3	9.493	9.66507	0.323476
15	29.38	1.201	24.4629	28.547	1.168	24.4409	29.577	1.201	24.627	24.5103	0.101658	15	31.486	0.667	47.2054	31.143	0.6	51.905	31.574	0.667	47.3373	48.8159	2.67604		15	28.009	2.4	11.6704	28.446	2.333	12.1929	29.897	3	9.96567	11.2763	1.16473
20	28.322	1.033	27.4172	32.311	1.333	24.2393	32.678	1.4	23.3414	24.9993	2.14155	20	30.972	0.567	54.6243	30.118	0.5	60.236	29.05	0.467	62.2056	59.022	3.93372		20	30.603	1.8	17.0017	29.751	1.6	18.5944	30.172	1.533	19.6817	18.4259	1.34792
25	31.727	1	31.727	30.818	1.067	28.8828	27.337	0.907	30.14	30.25	1.42526	25	30.665	0.4	76.6625	30.645	0.4	76.6125	29.876	0.4	74.69	75.9883	1.12467		25	28.617	1.2	23.8475	27.499	1.267	21.704	27.382	1.2	22.8183	22.79	1.07202
